# Supplementary material for: Multiple Genome Wide Association Mapping Models Identify Quantitative Trait Nucleotides for Brown Planthopper (Nilaparvata lugens) Resistance in MAGIC Indica Population of Rice
Source: Vaccines (Basel). 2020 Oct 14;8(4):608. doi: 10.3390/vaccines8040608 (PMC7712083; doi:10.3390/vaccines8040608)
Supplement: Supplementary file 1 [file vaccines-08-00608-s001.zip]

Archive with 2 entries (2 files):
- Supplementary figures 952340.pdf
- Supplementary Tables 952340.pdf
